# Supplementary material for: Establishment of a Jaw Fibrosarcoma Patient-Derived Xenograft and Evaluation of the Tumor Suppression Efficacy of Plumbagin Against Jaw Fibrosarcoma
Source: Front Oncol. 2020 Aug 27;10:1479. doi: 10.3389/fonc.2020.01479 (PMC7481444; doi:10.3389/fonc.2020.01479)
Supplement: Supplementary file 2 [file Table_2.xlsx]

## Sheet: Sheet2
Changes of tumor volume in nude mice
Group		Blank control								CDDP								PLB								CDDP+PLB
Number Volume(mm3) Time(d)		T177	T146	T275	T285	T295	T143	T283	T317	T093	T323	T025	T195	T280	T286	T296	T276	T145	T149	T190	T271	T188	T272	T357	T319	T293	T179	T148	T141	T284	T184	T518	T325
0		147.654	146.873	103.261	125.877	167.128	115.961	101.648	105.174	138.264	144.488	120.321	111.985	124.997	132.963	104.643	125.698	101.251	100.472	106.09	112.343	128.226	106.261	119.076	122.509	101.787	118.917	104.933	94.9537	100.424	99.405	103.514	96.8848
3		151.748	165.687	174.289	134.094	172.543	145.987	134.793	170.3	171.652	168.3	131.278	131.875	131.431	158.189	113.959	126.172	127.63	146.174	107.858	77.113	143.817	97.2037	153.533	123.48	95.4629	104.455	86.6969	93.9094	80.3207	86.562	93.0942	111.872
6		219.278	209.156	205.787	170.857	185.504	154.675	164.003	161.77	219.196	177.977	209.092	129.468	134.193	164.516	159.467	93.6524	143.921	150.379	154.44	110.52	180.468	120.718	138.235	142.216	91.5572	88.3035	80.2069	128.794	81.1589	89.3944	128.786	143.966
9		305.035	227.641	243.173	153.19	220.849	223.776	223.93	167.44	293.816	223.93	187.33	187.414	117.64	189.885	166.908	154.475	156.594	133.683	176.405	118.066	196.633	136.315	207.836	140.237	84.2724	85.1902	76.9309	135.358	99.5508	120.637	92.5357	131.927
12		292.074	315.007	272.619	223.045	371.005	237.58	262.212	250.487	289.519	275.948	278.07	254.187	238.103	188.373	159.095	169.265	209.932	231.801	115.728	120.937	193.857	198.515	263.674	228.248	123.03	99.03	93.2535	156.735	108.533	137.436	130.459	161.243
15		368.4	422.803	356.357	254.765	410.882	328.117	219.923	291.463	242.982	376.281	226.35	267.214	198.375	195.223	211.68	182.926	228.825	260.612	190.123	133.523	236.383	234.455	262.863	156.459	145.762	134.106	80.1946	174.44	114.096	149.883	125.263	188.394
18		353.155	489.648	366.177	289.223	357.984	439.609	329.28	333.652	307.706	491.692	316.406	359.815	335.736	260.997	221.793	214.099	255.492	274.645	260.585	195.691	240.326	269.654	212.626	182.186	163.799	109.627	82.0664	164.97	113.158	170.853	142.138	161.747
21		406.68	494.27	424.912	336.909	521.165	532.166	445.705	406.854	342.214	456.37	290.738	453.749	266.924	319.65	290.951	248.021	274.693	379.32	289.406	220.639	387.017	298.349	284.011	219.47	190.133	99.9646	78.2993	146.479	150.403	183.104	150.67	198.035
24		609.759	734	521.792	360.07	673.81	694.964	770.973	773.519	615.971	620.944	355.377	569.025	271.173	471.358	337.692	369.586	350.825	424.639	406.024	243.041	393.798	385.168	364.281	276.055	240.417	127.44	97.3882	191.517	195.125	223.374	197.247	230.031
27		810.175	1257.77	721.43	516.71	803.2	998.601	1227.36	983.243	1171.04	949.918	464.884	661.256	277.699	817.78	401.526	520.637	438.988	720.24	447.588	285.65	484.703	363.194	419.814	310.728	336.848	144.203	183.75	291.091	221.024	230.062	285.455	258.934
