# Supplementary material for: Establishment of a Jaw Fibrosarcoma Patient-Derived Xenograft and Evaluation of the Tumor Suppression Efficacy of Plumbagin Against Jaw Fibrosarcoma
Source: Front Oncol. 2020 Aug 27;10:1479. doi: 10.3389/fonc.2020.01479 (PMC7481444; doi:10.3389/fonc.2020.01479)
Supplement: Supplementary file 3 [file Table_3.xlsx]

## Sheet: Sheet1
Tumor weight of nude mice
Group	Number	Weight(g)
Blank control	T177	0.9
	T146	1.8
	T275	0.6
	T285	0.4
	T295	0.9
	T143	1.2
	T283	1.2
	T317	0.9
CDDP	T093	1.1
	T323	1.5
	T025	0.6
	T195	1.3
	T280	0.3
	T286	0.8
	T296	0.3
	T276	0.5
PLB	T145	0.6
	T149	0.9
	T190	0.6
	T271	0.4
	T188	0.4
	T272	0.3
	T357	0.9
	T319	0.4
CDDP+PLB	T293	0.6
	T179	0.2
	T148	0.2
	T141	0.3
	T284	0.3
	T184	0.2
	T518	0.3
	T325	0.3
